# Supplementary material for: Diet modulates cecum bacterial diversity and physiological phenotypes across the BXD mouse genetic reference population
Source: PLoS One. 2019 Oct 21;14(10):e0224100. doi: 10.1371/journal.pone.0224100 (PMC6802831; doi:10.1371/journal.pone.0224100)
Supplement: S1 Table — (TXT) [file pone.0224100.s002.txt]

PHYLUM	C57BL/6J					DBA/2J					
name	Mean (%)	SD (%)	Min (%)	Max (%)	Median (%)	Mean (%)	SD (%)	Min (%)	Max (%)	Median (%)	P-value
Actinobacteria	16.1320	11.8567	1.1085	35.1040	17.3093	0.9192	0.314189666	0.3897	1.2596	0.9226	0.0097
Bacteroidetes	17.9199	7.8384	10.4564	32.7491	15.8599	9.2652	4.754888468	4.7170	17.0991	8.1615	0.0384
Deferribacteres	0.0075	0.0012	0.0069	0.0101	0.0070	0.3087	0.32500943	0.0479	0.9315	0.2457	0.0311
Firmicutes	62.2697	8.8588	48.9181	73.5143	60.9154	87.7234	5.116535871	79.1284	92.9587	88.1187	0.0001
											
											
											
GENERA	C57BL/6J					DBA/2J					
name	Mean (%)	SD (%)	Min (%)	Max (%)	Median (%)	Mean (%)	SD (%)	Min (%)	Max (%)	Median (%)	P-value
Bifidobacterium	15.1362	12.0810	0.0073	34.4396	16.0227	0.0301	0.0528	0.0068	0.1378	0.0078	0.0112
Flavonifractor	0.1117	0.0635	0.0345	0.2005	0.1232	0.0203	0.0136	0.0068	0.0413	0.0197	0.0055
Lactobacillus	20.9157	10.2091	9.3180	33.9386	17.9266	48.8074	9.7856	30.2239	59.0038	51.1725	0.0004
Mucispirillum	0.0074	0.0012	0.0068	0.0100	0.0070	0.3077	0.3239	0.0478	0.9285	0.2449	0.0311
Peptococcus	0.0074	0.0012	0.0068	0.0100	0.0070	0.0551	0.0466	0.0068	0.1309	0.0514	0.0199
Ruminococcus2	0.4576	0.4163	0.0068	1.0088	0.2980	0.0359	0.0285	0.0136	0.0815	0.0206	0.0317
Sporobacter	0.0315	0.0156	0.0138	0.0602	0.0342	0.0071	0.0007	0.0068	0.0086	0.0069	0.0030
Streptococcus	0.0074	0.0012	0.0068	0.0100	0.0070	0.0587	0.0471	0.0068	0.1455	0.0521	0.0143
Turicibacter	7.2518	4.1205	1.1828	14.4080	6.7737	0.0097	0.0045	0.0068	0.0172	0.0069	0.0013
unclassified_Lactobacillaceae	0.5980	0.7831	0.0068	1.9123	0.0071	2.3015	1.2615	0.8198	3.4459	2.6337	0.0126
unclassified_Porphyromonadaceae	2.7444	2.5715	0.3467	8.0108	2.0952	0.2241	0.1810	0.0409	0.5498	0.1885	0.0365
unclassified_Streptococcaceae	0.0074	0.0012	0.0068	0.0100	0.0070	0.3522	0.2477	0.0068	0.6616	0.3631	0.0034
											
											
											
OTUs	C57BL/6J					DBA/2J					
name  (Phylum;Family;Genus;Species)	Mean (%)	SD (%)	Min (%)	Max (%)	Median (%)	Mean (%)	SD (%)	Min (%)	Max (%)	Median (%)	P-value
OTU_104_Bacteroidetes;Bacteroidales	0.3054	0.1920	0.0947	0.6329	0.2349	0.0415	0.034090017	0.0134	0.1080	0.0335	0.0070
OTU_106_Firmicutes;Clostridiales;Lachnospiraceae;Coprococcus 	0.1273	0.0666	0.0470	0.2426	0.1227	0.0070	0.00068225	0.0067	0.0084	0.0067	0.0011
OTU_107_Firmicutes;Clostridiales;Lachnospiraceae	0.3921	0.4257	0.0339	1.1295	0.1275	0.0070	0.00068225	0.0067	0.0084	0.0067	0.0500
OTU_11_Firmicutes;Clostridiales;Lachnospiraceae;Ruminococcus gnavus	3.5089	3.7785	0.0068	11.1712	3.3813	0.0070	0.00068225	0.0067	0.0084	0.0067	0.0454
OTU_12_Firmicutes;Clostridiales;Lachnospiraceae	0.6676	0.5355	0.2426	1.7341	0.4698	2.2532	1.578164223	0.1940	4.4251	1.9383	0.0289
OTU_121_Firmicutes;Clostridiales;[Mogibacteriaceae]	0.0538	0.0338	0.0068	0.1016	0.0554	0.0070	0.00068225	0.0067	0.0084	0.0067	0.0063
OTU_124_Deferribacteres;Deferribacterales;Deferribacteraceae;Mucispirillum schaedleri	0.0073	0.0011	0.0067	0.0097	0.0068	0.3013	0.31741844	0.0468	0.9098	0.2401	0.0312
OTU_127_Firmicutes;Clostridiales;Ruminococcaceae;Clostridium thermosuccinogenes	0.3280	0.1804	0.1386	0.6134	0.3522	0.0092	0.00534306	0.0067	0.0200	0.0068	0.0013
OTU_140_Firmicutes;Clostridiales	0.0083	0.0028	0.0067	0.0142	0.0068	0.2038	0.184522639	0.0266	0.5418	0.1412	0.0165
OTU_145_Firmicutes;Clostridiales	0.0092	0.0052	0.0067	0.0208	0.0068	0.1151	0.075644474	0.0068	0.2363	0.1135	0.0034
OTU_147_Firmicutes;Clostridiales;Ruminococcaceae	0.0341	0.0187	0.0135	0.0682	0.0341	0.0070	0.00068225	0.0067	0.0084	0.0067	0.0048
OTU_151_Firmicutes;Clostridiales;Ruminococcaceae;Oscillospira 	0.1034	0.0575	0.0338	0.1753	0.1208	0.0162	0.010110484	0.0067	0.0338	0.0150	0.0039
OTU_156_Firmicutes;Clostridiales;Ruminococcaceae	0.0360	0.0111	0.0203	0.0554	0.0356	0.0070	0.00068225	0.0067	0.0084	0.0067	0.0001
OTU_163_Firmicutes;Clostridiales;[Mogibacteriaceae]	0.0329	0.0152	0.0142	0.0604	0.0339	0.0103	0.003402635	0.0067	0.0135	0.0108	0.0045
OTU_166_Firmicutes;Clostridiales;Christensenellaceae	0.0278	0.0148	0.0097	0.0427	0.0341	0.0070	0.00068225	0.0067	0.0084	0.0067	0.0056
OTU_178_Firmicutes;Clostridiales;Ruminococcaceae	0.0595	0.0248	0.0203	0.0948	0.0624	0.0070	0.00068225	0.0067	0.0084	0.0067	0.0003
OTU_18_Firmicutes;Clostridiales	0.1206	0.1189	0.0068	0.3408	0.1007	2.3610	1.554676877	0.0068	3.7540	3.0099	0.0028
OTU_180_Firmicutes;Clostridiales;Lachnospiraceae	0.0073	0.0011	0.0067	0.0097	0.0068	0.0877	0.055391418	0.0419	0.1958	0.0708	0.0026
OTU_181_Firmicutes;Lactobacillales;Streptococcaceae;Streptococcus 	0.0073	0.0011	0.0067	0.0097	0.0068	0.0587	0.048660914	0.0067	0.1494	0.0510	0.0168
OTU_184_Firmicutes;Clostridiales;Lachnospiraceae;Coprococcus 	0.0395	0.0302	0.0135	0.0974	0.0273	0.0092	0.003254576	0.0067	0.0134	0.0076	0.0334
OTU_185_Firmicutes;Clostridiales;Christensenellaceae	0.0330	0.0122	0.0205	0.0498	0.0271	0.0070	0.00068225	0.0067	0.0084	0.0067	0.0003
OTU_189_Firmicutes;Clostridiales;Ruminococcaceae	0.0511	0.0307	0.0205	0.0974	0.0336	0.0070	0.00068225	0.0067	0.0084	0.0067	0.0050
OTU_195_Firmicutes;Clostridiales;Lachnospiraceae	0.0073	0.0011	0.0067	0.0097	0.0068	0.0551	0.037157055	0.0200	0.1089	0.0468	0.0056
OTU_197_Firmicutes;Clostridiales;Peptococcaceae	0.0073	0.0011	0.0067	0.0097	0.0068	0.0539	0.045680291	0.0067	0.1283	0.0502	0.0199
OTU_198_Firmicutes;Clostridiales	0.0673	0.0436	0.0068	0.1109	0.0886	0.0070	0.00068225	0.0067	0.0084	0.0067	0.0063
OTU_199_Firmicutes;Erysipelotrichales;Erysipelotrichaceae	0.0161	0.0120	0.0067	0.0409	0.0135	0.0589	0.040809036	0.0067	0.1215	0.0584	0.0223
OTU_2_Actinobacteria;Bifidobacteriales;Bifidobacteriaceae;Bifidobacterium pseudolongum	14.8272	11.8419	0.0071	33.7446	15.7014	0.0295	0.05177304	0.0067	0.1350	0.0076	0.0112
OTU_200_Firmicutes;Clostridiales	0.0656	0.0507	0.0208	0.1494	0.0474	0.0070	0.00068225	0.0067	0.0084	0.0067	0.0169
OTU_202_Firmicutes;Clostridiales;[Mogibacteriaceae]	0.0255	0.0131	0.0071	0.0487	0.0205	0.0070	0.00068225	0.0067	0.0084	0.0067	0.0057
OTU_21_Bacteroidetes;Bacteroidales	1.3172	1.1668	0.1779	3.3982	0.8524	0.1302	0.066968861	0.0334	0.2140	0.1329	0.0310
OTU_213_Firmicutes;Clostridiales;Lachnospiraceae	0.0320	0.0144	0.0195	0.0609	0.0273	0.0070	0.00068225	0.0067	0.0084	0.0067	0.0014
OTU_219_Firmicutes;Clostridiales;Lachnospiraceae	0.0233	0.0129	0.0068	0.0406	0.0271	0.0081	0.002757491	0.0067	0.0136	0.0067	0.0174
OTU_235_Firmicutes;Clostridiales	0.0265	0.0142	0.0135	0.0487	0.0268	0.0070	0.00068225	0.0067	0.0084	0.0067	0.0066
OTU_24_Firmicutes;Clostridiales	0.1466	0.0958	0.0545	0.3116	0.1141	4.3801	2.009482808	2.0894	6.8933	3.9561	0.0002
OTU_244_Firmicutes;Clostridiales;Ruminococcaceae;Ruminococcus 	0.0073	0.0011	0.0067	0.0097	0.0068	0.0293	0.024704932	0.0067	0.0608	0.0275	0.0364
OTU_25_Firmicutes;Clostridiales	1.4802	0.9590	0.4767	3.0075	1.4520	0.0070	0.00068225	0.0067	0.0084	0.0067	0.0033
OTU_253_Firmicutes;Clostridiales;Lachnospiraceae	0.0161	0.0084	0.0068	0.0285	0.0136	0.0070	0.00068225	0.0067	0.0084	0.0067	0.0228
OTU_254_Firmicutes;Clostridiales	0.0248	0.0160	0.0068	0.0406	0.0341	0.0070	0.00068225	0.0067	0.0084	0.0067	0.0209
OTU_256_Firmicutes;Lactobacillales;Lactobacillaceae;Lactobacillus 	0.0092	0.0031	0.0067	0.0135	0.0071	0.0198	0.007047385	0.0134	0.0270	0.0194	0.0039
OTU_265_Firmicutes;Clostridiales;Lachnospiraceae;Ruminococcus gnavus	0.0122	0.0051	0.0068	0.0213	0.0134	0.0070	0.00068225	0.0067	0.0084	0.0067	0.0308
OTU_268_Firmicutes;Clostridiales	0.0477	0.0443	0.0068	0.1210	0.0485	0.0070	0.00068225	0.0067	0.0084	0.0067	0.0469
OTU_27_Firmicutes;Clostridiales;Lachnospiraceae	0.1980	0.1453	0.0203	0.4765	0.1500	0.6028	0.355767268	0.2675	1.2157	0.5344	0.0182
OTU_279_Firmicutes;Clostridiales;Ruminococcaceae;Oscillospira 	0.0604	0.0280	0.0271	0.0881	0.0640	0.1933	0.143038434	0.0466	0.4524	0.1514	0.0339
OTU_283_Firmicutes;Clostridiales;Ruminococcaceae	0.0159	0.0089	0.0068	0.0292	0.0136	0.0070	0.00068225	0.0067	0.0084	0.0067	0.0341
OTU_284_Firmicutes;Clostridiales	0.0131	0.0057	0.0068	0.0203	0.0135	0.0070	0.00068225	0.0067	0.0084	0.0067	0.0251
OTU_29_Firmicutes;Clostridiales;Lachnospiraceae	0.0370	0.0106	0.0195	0.0485	0.0403	1.0756	0.924828318	0.1765	2.7952	0.8356	0.0122
OTU_294_Firmicutes;Clostridiales;Lachnospiraceae;Coprococcus 	0.0458	0.0368	0.0068	0.0954	0.0339	0.0070	0.00068225	0.0067	0.0084	0.0067	0.0265
OTU_295_Actinobacteria;Actinomycetales;Corynebacteriaceae;Corynebacterium 	0.0073	0.0011	0.0067	0.0097	0.0068	0.0104	0.003439111	0.0067	0.0136	0.0109	0.0424
OTU_296_Firmicutes;Clostridiales;Ruminococcaceae;Clostridium thermosuccinogenes	0.0344	0.0222	0.0068	0.0745	0.0292	0.0070	0.00068225	0.0067	0.0084	0.0067	0.0122
OTU_3_Firmicutes;Lactobacillales;Lactobacillaceae;Lactobacillus 	2.3176	2.9710	0.0067	6.8534	0.0203	12.8961	7.668206873	3.6662	20.4796	14.8989	0.0061
OTU_303_Firmicutes;Clostridiales;Ruminococcaceae	0.0112	0.0032	0.0068	0.0139	0.0134	0.0070	0.00068225	0.0067	0.0084	0.0067	0.0105
OTU_327_Firmicutes;Lactobacillales;Lactobacillaceae;Lactobacillus 	0.0073	0.0011	0.0067	0.0097	0.0068	4.3730	4.909481247	0.0067	10.7016	3.6222	0.0371
OTU_33_Firmicutes;Clostridiales;Lachnospiraceae;Ruminococcus gnavus	0.1648	0.0778	0.0693	0.2921	0.1494	0.6723	0.428969543	0.2430	1.2561	0.5114	0.0102
OTU_331_Firmicutes;Clostridiales;Lachnospiraceae	0.0287	0.0146	0.0134	0.0554	0.0292	0.0115	0.005264995	0.0067	0.0203	0.0108	0.0201
OTU_35_Firmicutes;Clostridiales;Lachnospiraceae	0.0576	0.0425	0.0142	0.1363	0.0470	0.4675	0.236756282	0.1215	0.7852	0.4713	0.0009
OTU_38_Firmicutes;Clostridiales;Ruminococcaceae;Oscillospira 	0.6250	0.3652	0.0812	1.0702	0.6885	0.2282	0.18900496	0.0334	0.5199	0.1714	0.0358
OTU_4_Firmicutes;Lactobacillales;Lactobacillaceae;Lactobacillus reuteri	0.9160	1.2621	0.0067	3.2136	0.0069	9.3292	3.079400099	5.7177	12.7082	9.7154	<0.0001
OTU_40_Firmicutes;Clostridiales;Lachnospiraceae;Ruminococcus gnavus	0.4423	0.4201	0.0067	1.0226	0.2356	0.0271	0.027669729	0.0067	0.0799	0.0169	0.0352
OTU_44_Bacteroidetes;Bacteroidales	0.1664	0.0911	0.0271	0.3019	0.1802	0.3014	0.095991248	0.1803	0.4456	0.2879	0.0248
OTU_46_Firmicutes;Clostridiales	0.1441	0.1133	0.0068	0.3273	0.1753	1.4614	0.704233176	0.7615	2.7088	1.2890	0.0005
OTU_47_Firmicutes;Clostridiales	0.2255	0.2041	0.0273	0.5842	0.1040	0.7909	0.437912357	0.1806	1.3493	0.7604	0.0107
OTU_5_Firmicutes;Turicibacterales;Turicibacteraceae;Turicibacter 	7.0967	4.0394	1.1589	14.1262	6.6311	0.0095	0.00442612	0.0067	0.0168	0.0068	0.0013
OTU_52_Firmicutes;Clostridiales	0.0092	0.0033	0.0067	0.0139	0.0071	0.0859	0.066304444	0.0067	0.1630	0.0859	0.0105
OTU_53_Firmicutes;Clostridiales;Lachnospiraceae	0.6899	0.4406	0.2639	1.5177	0.7840	0.0070	0.00068225	0.0067	0.0084	0.0067	0.0031
OTU_55_Bacteroidetes;Bacteroidales	1.0415	0.6155	0.2639	2.0267	0.9544	0.0836	0.041554829	0.0267	0.1464	0.0795	0.0030
OTU_61_Firmicutes;Clostridiales	0.3371	0.1372	0.2287	0.6164	0.2726	0.1521	0.162836031	0.0200	0.4119	0.0903	0.0478
OTU_66_Firmicutes;Clostridiales;Lachnospiraceae;Anaerostipes 	0.0197	0.0272	0.0068	0.0805	0.0071	0.4221	0.360092673	0.0868	1.0870	0.3114	0.0128
OTU_68_Firmicutes;Clostridiales;Lachnospiraceae	0.0407	0.0529	0.0067	0.1594	0.0205	0.4237	0.424383198	0.0401	0.8882	0.3448	0.0362
OTU_69_Bacteroidetes;Bacteroidales;Bacteroidaceae;Bacteroides acidifaciens	0.0073	0.0011	0.0067	0.0097	0.0068	0.2483	0.118047212	0.1002	0.4022	0.2434	0.0002
OTU_70_Firmicutes;Clostridiales	0.1604	0.0651	0.0947	0.2772	0.1476	0.5289	0.368624201	0.0665	0.9351	0.5468	0.0240
OTU_74_Firmicutes;Clostridiales;Lachnospiraceae	0.0694	0.1059	0.0068	0.2824	0.0135	0.2046	0.094446285	0.0865	0.3327	0.2283	0.0346
OTU_75_Firmicutes;Clostridiales	0.0965	0.1178	0.0069	0.2913	0.0389	0.5081	0.328492696	0.0815	0.8651	0.5322	0.0099
OTU_76_Firmicutes;Clostridiales;Lachnospiraceae	0.0240	0.0090	0.0097	0.0356	0.0205	0.2844	0.19131736	0.0068	0.5523	0.2989	0.0040
OTU_78_Actinobacteria;Coriobacteriales;Coriobacteriaceae;Adlercreutzia 	0.2487	0.1348	0.0762	0.4606	0.2434	0.1083	0.059078233	0.0200	0.1927	0.1043	0.0381
OTU_79_Firmicutes;Clostridiales	0.1772	0.0990	0.0624	0.3315	0.1779	0.0070	0.00068225	0.0067	0.0084	0.0067	0.0015
OTU_8_Firmicutes;Clostridiales	5.3898	3.9333	1.3907	12.8344	5.5404	0.0081	0.002723633	0.0067	0.0135	0.0067	0.0067
OTU_80_Firmicutes;Clostridiales	0.0565	0.0642	0.0068	0.1626	0.0292	1.2206	1.26016466	0.1603	3.4704	0.8815	0.0317
OTU_81_Firmicutes;Lactobacillales;Streptococcaceae;Lactococcus garvieae	0.0073	0.0011	0.0067	0.0097	0.0068	0.3592	0.253071653	0.0067	0.6787	0.3694	0.0035
OTU_82_Actinobacteria;Coriobacteriales;Coriobacteriaceae;Adlercreutzia 	0.1356	0.0854	0.0271	0.2434	0.1386	0.0346	0.040208014	0.0067	0.1137	0.0236	0.0228
OTU_86_Firmicutes;Clostridiales;Lachnospiraceae	0.5932	0.4929	0.0068	1.2613	0.5570	0.0070	0.00068225	0.0067	0.0084	0.0067	0.0146
OTU_89_Actinobacteria;Coriobacteriales;Coriobacteriaceae;Adlercreutzia 	0.0307	0.0417	0.0067	0.1150	0.0069	0.1136	0.055501743	0.0466	0.1873	0.1246	0.0105
OTU_93_Firmicutes;Clostridiales;Ruminococcaceae;Ruminococcus 	0.4989	0.3142	0.2483	1.0949	0.3590	0.0748	0.040456188	0.0251	0.1485	0.0700	0.0075
OTU_96_Bacteroidetes;Bacteroidales;Rikenellaceae	0.0082	0.0026	0.0067	0.0135	0.0069	0.1354	0.095428122	0.0401	0.2633	0.1114	0.0045
