# Supplementary material for: Diet modulates cecum bacterial diversity and physiological phenotypes across the BXD mouse genetic reference population
Source: PLoS One. 2019 Oct 21;14(10):e0224100. doi: 10.1371/journal.pone.0224100 (PMC6802831; doi:10.1371/journal.pone.0224100)
Supplement: S2 Table — (TXT) [file pone.0224100.s003.txt]

PHYLA	CD 					HFD					
name	Mean (%)	SD (%)	Min (%)	Max (%)	Median (%)	Mean (%)	SD (%)	Min (%)	Max (%)	Median (%)	p-values
Actinobacteria	8.01	8.64	0.45	41.30	5.60	0.23	0.22	0.02	1.15	0.18	0.0001
Bacteroidetes	9.86	7.11	1.27	26.71	8.03	3.88	4.28	0.35	17.92	2.26	0.0002
Candidatus Saccharibacteria	5.15	4.89	0.20	20.33	3.79	0.47	0.69	0.00	3.00	0.28	0.0001
Deferribacteres	0.04	0.06	0.00	0.22	0.01	0.09	0.13	0.00	0.52	0.04	0.0426
Firmicutes	70.58	13.42	24.69	92.44	72.02	84.12	7.14	68.06	93.62	84.38	0.0001
	3.61					8.41					
											
											
											
GENERA	CD 					HFD					
name	Mean (%)	SD (%)	Min (%)	Max (%)	Median (%)	Mean (%)	SD (%)	Min (%)	Max (%)	Median (%)	p-values
Barnesiella	0.39	0.46	0.00	2.29	0.21	0.05	0.06	0.00	0.31	0.03	0.0002
Bifidobacterium	6.70	8.35	0.01	40.09	4.43	0.08	0.15	0.00	0.69	0.02	0.0001
Bilophila	0.08	0.13	0.00	0.70	0.05	0.30	0.48	0.00	1.87	0.07	0.0192
Butyricicoccus	0.08	0.12	0.00	0.45	0.01	0.00	0.00	0.00	0.02	0.00	0.0031
Butyricimonas	0.10	0.14	0.00	0.43	0.04	0.02	0.03	0.00	0.11	0.00	0.0022
Clostridium sensu stricto	0.06	0.18	0.00	0.71	0.00	0.28	0.52	0.00	2.45	0.09	0.0318
Clostridium XI	0.14	0.42	0.00	2.10	0.00	3.32	3.17	0.00	12.43	2.79	0.0001
Enterorhabdus	0.00	0.00	0.00	0.02	0.00	0.01	0.00	0.00	0.02	0.01	0.0289
Escherichia/Shigella	0.00	0.01	0.00	0.03	0.00	0.02	0.03	0.00	0.13	0.00	0.0188
Lactococcus	0.19	0.94	0.00	5.25	0.01	12.07	14.92	0.24	48.41	6.97	0.0001
Mucispirillum	0.04	0.06	0.00	0.22	0.01	0.09	0.13	0.00	0.52	0.04	0.0428
Oscillibacter	0.66	0.49	0.03	1.80	0.57	0.29	0.27	0.01	1.13	0.23	0.0007
Prevotella	0.10	0.09	0.00	0.32	0.06	0.01	0.01	0.00	0.07	0.00	0.0001
Pseudoflavonifractor	0.02	0.02	0.00	0.06	0.01	0.00	0.00	0.00	0.02	0.00	0.0002
Ruminococcus	0.01	0.02	0.00	0.07	0.00	0.00	0.00	0.00	0.02	0.00	0.0109
Ruminococcus2	0.43	0.45	0.01	1.46	0.26	0.10	0.19	0.00	0.93	0.04	0.0005
Saccharibacteria_genera_incertae_sedis	5.14	4.89	0.20	20.30	3.79	0.47	0.69	0.00	2.99	0.28	0.0001
Sporobacter	0.03	0.03	0.00	0.12	0.00	0.00	0.00	0.00	0.02	0.00	0.0010
Streptococcus	0.14	0.21	0.00	1.10	0.06	0.41	0.51	0.00	1.83	0.19	0.0080
Turicibacter	1.38	2.20	0.00	6.92	0.01	0.13	0.68	0.00	3.66	0.00	0.0049
unclassified_Clostridiales_Incertae Sedis XIII	0.01	0.01	0.00	0.03	0.01	0.00	0.00	0.00	0.02	0.00	0.0011
unclassified_Coriobacteriaceae	1.30	0.84	0.30	4.12	1.16	0.14	0.11	0.02	0.44	0.13	0.0001
unclassified_Desulfovibrionaceae	0.01	0.01	0.00	0.03	0.00	0.03	0.05	0.00	0.22	0.01	0.0274
unclassified_Porphyromonadaceae	3.45	3.53	0.01	13.28	2.25	0.83	1.45	0.02	7.54	0.31	0.0005
unclassified_Prevotellaceae	0.01	0.01	0.00	0.04	0.01	0.00	0.00	0.00	0.02	0.00	0.0001
											
											
											
OTUs	CD 					HFD					
name  (Phylum;Family;Genus;Species)	Mean (%)	SD (%)	Min (%)	Max (%)	Median (%)	Mean (%)	SD (%)	Min (%)	Max (%)	Median (%)	p-values
OTU_1_Firmicutes;Lactobacillales;Lactobacillaceae;Lactobacillus 	4.8959	5.8392	0.0053	29.0644	4.7090	8.5003	7.5945	0.0617	23.3030	6.5391	0.0430
OTU_10_Firmicutes;Clostridiales;Lachnospiraceae	0.1648	0.1935	0.0010	0.7042	0.0647	3.2271	4.0698	0.0007	17.8136	2.1566	0.0001
OTU_100_Firmicutes;Clostridiales	0.5775	0.7884	0.0008	3.1852	0.2859	0.0238	0.1077	0.0007	0.5834	0.0024	0.0004
OTU_101_Firmicutes;Clostridiales	0.2903	0.3283	0.0008	1.1379	0.1688	0.1453	0.1821	0.0016	0.8312	0.0827	0.0405
OTU_102_Firmicutes;Clostridiales;Lachnospiraceae	0.1252	0.1223	0.0027	0.4399	0.0802	0.0659	0.0859	0.0015	0.3716	0.0259	0.0349
OTU_104_Firmicutes;Clostridiales;[Mogibacteriaceae]	0.1641	0.1383	0.0024	0.6578	0.1365	0.0263	0.0475	0.0010	0.2124	0.0062	0.0000
OTU_107_Bacteroidetes;Bacteroidales	0.1050	0.2380	0.0008	1.1111	0.0194	0.0044	0.0048	0.0007	0.0185	0.0021	0.0267
OTU_108_Firmicutes;Clostridiales	0.2359	0.5212	0.0023	2.9018	0.1022	0.0277	0.0635	0.0007	0.3306	0.0074	0.0370
OTU_11_Firmicutes;Clostridiales;Peptostreptococcaceae	0.1047	0.2846	0.0008	1.1340	0.0036	3.2674	3.1045	0.0021	12.0140	2.7686	<0.0001
OTU_110_Firmicutes;Clostridiales	0.2194	0.4208	0.0009	1.9522	0.0132	0.0130	0.0526	0.0007	0.2853	0.0016	0.0112
OTU_111_Firmicutes;Clostridiales;Ruminococcaceae;Ruminococcus	0.2179	0.3244	0.0016	1.6279	0.1314	0.0087	0.0331	0.0007	0.1803	0.0016	0.0010
OTU_113_Firmicutes;Clostridiales	0.5535	0.5002	0.0008	1.7539	0.5498	0.0735	0.1646	0.0009	0.6067	0.0055	<0.0001
OTU_119_Bacteroidetes;Bacteroidales	0.1994	0.2501	0.0015	0.9545	0.0918	0.0420	0.1221	0.0009	0.6296	0.0031	0.0033
OTU_12_TM7	4.5326	4.3214	0.0095	18.2196	3.3690	0.3410	0.6071	0.0010	2.5750	0.0461	<0.0001
OTU_122_Firmicutes;Clostridiales;Lachnospiraceae	0.1541	0.3498	0.0008	1.3640	0.0027	0.0023	0.0028	0.0007	0.0159	0.0015	0.0230
OTU_123_Bacteroidetes;Bacteroidales;Rikenellaceae	0.3179	0.4442	0.0008	2.2809	0.2230	0.0122	0.0189	0.0007	0.0796	0.0031	0.0005
OTU_124_Firmicutes;Clostridiales;Ruminococcaceae;Oscillospira	0.0940	0.1488	0.0008	0.5805	0.0213	0.0300	0.0437	0.0011	0.1885	0.0118	0.0299
OTU_126_Firmicutes;Clostridiales;Lachnospiraceae	0.0794	0.1347	0.0012	0.5759	0.0162	0.0032	0.0048	0.0007	0.0236	0.0017	0.0035
OTU_127_Actinobacteria;Coriobacteriales;Coriobacteriaceae;Adlercreutzia	0.1662	0.1799	0.0015	0.7343	0.1011	0.0107	0.0216	0.0009	0.1124	0.0036	<0.0001
OTU_128_Firmicutes;Clostridiales;Ruminococcaceae;Ruminococcus	0.1414	0.1911	0.0009	0.9444	0.0733	0.0461	0.0640	0.0007	0.2175	0.0136	0.0132
OTU_129_Firmicutes;Clostridiales	0.1428	0.2022	0.0012	0.7040	0.0531	0.0109	0.0228	0.0007	0.1209	0.0036	0.0009
OTU_13_Firmicutes;Clostridiales;Ruminococcaceae;Oscillospira	1.1316	0.7313	0.0672	2.7418	0.8888	0.6159	0.4944	0.0130	2.1032	0.5914	0.0024
OTU_132_Firmicutes;Clostridiales;Lachnospiraceae; Ruminococcus gnavus	0.1284	0.2045	0.0009	0.9774	0.0621	0.3127	0.4356	0.0015	1.4024	0.0964	0.0383
OTU_133_Firmicutes;Clostridiales	0.1483	0.3595	0.0009	1.9102	0.0186	0.0053	0.0155	0.0009	0.0848	0.0015	0.0366
OTU_135_Firmicutes;Clostridiales;Lachnospiraceae	0.1461	0.1739	0.0010	0.6371	0.0893	0.0333	0.0536	0.0010	0.2400	0.0135	0.0014
OTU_138_Firmicutes;Clostridiales	0.1548	0.2307	0.0008	0.7677	0.0290	0.0125	0.0368	0.0007	0.1821	0.0018	0.0018
OTU_14_Firmicutes;Clostridiales	1.9333	2.4792	0.0047	12.9901	1.3703	4.5841	4.5880	0.8953	19.4975	3.3525	0.0068
OTU_141_Bacteroidetes;Bacteroidales	0.1341	0.1799	0.0015	0.9294	0.0747	0.0199	0.0242	0.0015	0.1111	0.0106	0.0013
OTU_142_Bacteroidetes;Bacteroidales	0.1683	0.2370	0.0008	0.8283	0.0493	0.0045	0.0104	0.0007	0.0563	0.0017	0.0005
OTU_143_Firmicutes;Clostridiales;Ruminococcaceae;Ruminococcus	0.1108	0.1260	0.0023	0.6000	0.0706	0.0452	0.0533	0.0014	0.2245	0.0212	0.0121
OTU_145_Firmicutes;Clostridiales;Lachnospiraceae	0.2097	0.3999	0.0008	1.8542	0.0344	0.0061	0.0109	0.0007	0.0404	0.0018	0.0082
OTU_148_Firmicutes;Clostridiales;Lachnospiraceae	0.1160	0.1319	0.0008	0.5005	0.0818	0.0064	0.0084	0.0007	0.0317	0.0025	<0.0001
OTU_149_Firmicutes;Clostridiales;Lachnospiraceae; Ruminococcus gnavus	0.0207	0.0278	0.0008	0.1239	0.0132	0.1199	0.2642	0.0007	1.0915	0.0093	0.0420
OTU_15_Firmicutes;Clostridiales	0.0637	0.1768	0.0010	0.9345	0.0044	2.1280	3.8443	0.0010	18.3739	0.0196	0.0041
OTU_150_Firmicutes;Clostridiales;Lachnospiraceae	0.0204	0.0327	0.0008	0.1157	0.0032	0.2956	0.5292	0.0007	1.8988	0.0159	0.0054
OTU_151_Firmicutes;Clostridiales;Lachnospiraceae	0.1219	0.1069	0.0032	0.4760	0.1005	0.0305	0.0656	0.0007	0.3579	0.0121	0.0002
OTU_153_Firmicutes;Clostridiales;Lachnospiraceae	0.1133	0.1004	0.0017	0.4703	0.0757	0.3514	0.4772	0.0011	1.6411	0.1430	0.0087
OTU_154_Bacteroidetes;Bacteroidales;Rikenellaceae	0.1856	0.2453	0.0008	0.8200	0.0636	0.0035	0.0043	0.0007	0.0159	0.0018	0.0002
OTU_155_Firmicutes;Clostridiales;Lachnospiraceae	0.1258	0.2656	0.0008	0.9738	0.0023	0.0067	0.0232	0.0007	0.1262	0.0016	0.0193
OTU_156_Firmicutes;Clostridiales;Clostridiaceae;Clostridium perfringens	0.0636	0.1827	0.0008	0.7145	0.0018	0.1802	0.2374	0.0012	0.8386	0.0883	0.0366
OTU_158_Firmicutes;Clostridiales	0.0784	0.0631	0.0012	0.2132	0.0708	0.0265	0.0325	0.0010	0.1482	0.0159	0.0002
OTU_159_Bacteroidetes;Bacteroidales	0.1662	0.1936	0.0012	0.6452	0.0939	0.0366	0.0289	0.0010	0.1128	0.0396	0.0007
OTU_16_Firmicutes;Clostridiales	2.2020	3.5189	0.0015	15.1349	0.3395	0.3362	1.7804	0.0007	9.5933	0.0027	0.0130
OTU_164_Firmicutes;Clostridiales;Lachnospiraceae	0.2156	0.3509	0.0009	1.8983	0.1214	0.0140	0.0230	0.0007	0.0808	0.0022	0.0031
OTU_165_Bacteroidetes;Bacteroidales	0.1138	0.2211	0.0008	0.8751	0.0053	0.0024	0.0028	0.0007	0.0159	0.0016	0.0088
OTU_17_Firmicutes;Clostridiales;Ruminococcaceae;Oscillospira	0.5561	0.6523	0.0069	2.4891	0.3408	0.2763	0.3833	0.0039	1.4182	0.1322	0.0493
OTU_174_Firmicutes;Clostridiales;[Mogibacteriaceae]	0.0852	0.0881	0.0009	0.2971	0.0701	0.0192	0.0241	0.0007	0.0685	0.0073	0.0003
OTU_175_Bacteroidetes;Bacteroidales	0.2048	0.1996	0.0015	0.9148	0.1583	0.0033	0.0038	0.0007	0.0159	0.0019	<0.0001
OTU_176_Firmicutes;Clostridiales;Ruminococcaceae;Oscillospira	0.0754	0.0549	0.0009	0.1800	0.0849	0.0320	0.0377	0.0010	0.1447	0.0159	0.0008
OTU_178_Bacteroidetes;Bacteroidales	0.0465	0.1161	0.0008	0.5029	0.0073	0.0024	0.0029	0.0007	0.0159	0.0015	0.0453
OTU_179_Firmicutes;Clostridiales;Ruminococcaceae;Butyricicoccus pullicaecorum	0.1846	0.1785	0.0017	0.6249	0.1704	0.0156	0.0152	0.0010	0.0550	0.0091	<0.0001
OTU_182_Bacteroidetes;Bacteroidales;Prevotellaceae;Prevotella	0.0857	0.0955	0.0009	0.3300	0.0429	0.0047	0.0119	0.0007	0.0635	0.0016	<0.0001
OTU_183_Firmicutes;Clostridiales;Lachnospiraceae;Anaerostipes	0.1371	0.2177	0.0010	0.7785	0.0292	0.0023	0.0028	0.0007	0.0159	0.0015	0.0015
OTU_185_Bacteroidetes;Bacteroidales	0.0658	0.0898	0.0010	0.3492	0.0250	0.0274	0.0507	0.0007	0.2225	0.0095	0.0481
OTU_186_Bacteroidetes;Bacteroidales	0.0667	0.1300	0.0008	0.4583	0.0023	0.0029	0.0040	0.0007	0.0171	0.0015	0.0106
OTU_187_Firmicutes;Clostridiales	0.1013	0.0920	0.0008	0.2959	0.0695	0.0068	0.0230	0.0007	0.1252	0.0016	<0.0001
OTU_19_Firmicutes;Clostridiales	2.9483	2.5653	0.0092	10.7192	2.0252	0.0751	0.1352	0.0010	0.4441	0.0178	0.0000
OTU_193_Bacteroidetes;Bacteroidales	0.1976	0.3878	0.0012	2.0908	0.0805	0.0484	0.0809	0.0010	0.3777	0.0123	0.0469
OTU_195_Bacteroidetes;Bacteroidales	0.1078	0.1108	0.0029	0.4420	0.0642	0.0073	0.0064	0.0012	0.0287	0.0062	<0.0001
OTU_196_Bacteroidetes;Bacteroidales	0.0824	0.0813	0.0010	0.2782	0.0685	0.0361	0.0495	0.0007	0.2130	0.0142	0.0106
OTU_2_Firmicutes;Lactobacillales;Streptococcaceae;Lactococcus	0.0110	0.0065	0.0021	0.0296	0.0081	11.9258	14.7232	0.2358	48.1674	6.9220	<0.0001
OTU_20_Firmicutes;Clostridiales;Lachnospiraceae	1.1337	1.8408	0.0054	9.4540	0.6820	0.3967	0.6484	0.0007	2.1457	0.0159	0.0459
OTU_200_Firmicutes;Clostridiales;Lachnospiraceae; Ruminococcus gnavus	0.0488	0.0595	0.0009	0.2072	0.0166	0.1512	0.1576	0.0010	0.4865	0.0865	0.0013
OTU_206_Firmicutes;Clostridiales;Lachnospiraceae	0.2174	0.5379	0.0008	2.1527	0.0024	0.0026	0.0030	0.0007	0.0159	0.0016	0.0358
OTU_208_Bacteroidetes;Bacteroidales;[Odoribacteraceae];Odoribacter	0.1049	0.1440	0.0008	0.4478	0.0427	0.0173	0.0337	0.0007	0.1126	0.0025	0.0023
OTU_215_Firmicutes;Clostridiales;Lachnospiraceae	0.0552	0.0665	0.0010	0.2533	0.0323	0.0142	0.0449	0.0007	0.2404	0.0018	0.0073
OTU_218_Bacteroidetes;Bacteroidales	0.0698	0.0668	0.0009	0.3338	0.0577	0.0027	0.0031	0.0009	0.0159	0.0015	<0.0001
OTU_219_Actinobacteria;Coriobacteriales;Coriobacteriaceae;Adlercreutzia	0.0839	0.1342	0.0008	0.5589	0.0191	0.0035	0.0044	0.0009	0.0170	0.0016	0.0021
OTU_222_Actinobacteria;Coriobacteriales;Coriobacteriaceae	0.1424	0.1433	0.0015	0.6343	0.1325	0.0029	0.0033	0.0007	0.0159	0.0017	0.0000
OTU_223_Firmicutes;Clostridiales	0.0741	0.1814	0.0009	0.8415	0.0039	0.0024	0.0028	0.0007	0.0159	0.0015	0.0375
OTU_228_Firmicutes;Clostridiales	0.0466	0.0793	0.0008	0.3988	0.0107	0.0118	0.0255	0.0007	0.0970	0.0018	0.0279
OTU_23_Firmicutes;Clostridiales;Lachnospiraceae; Ruminococcus gnavus	1.2104	1.0018	0.1467	3.5466	0.9095	0.7109	0.6353	0.0137	2.6079	0.4666	0.0258
OTU_230_Bacteroidetes;Bacteroidales	0.0528	0.0447	0.0008	0.1813	0.0420	0.0121	0.0199	0.0010	0.0952	0.0045	<0.0001
OTU_232_Firmicutes;Clostridiales;Lachnospiraceae	0.1075	0.2126	0.0010	1.0485	0.0346	0.0038	0.0042	0.0007	0.0179	0.0018	0.0110
OTU_237_Firmicutes;Clostridiales;Ruminococcaceae	0.0280	0.0359	0.0009	0.1292	0.0112	0.0037	0.0061	0.0007	0.0317	0.0016	0.0007
OTU_238_Bacteroidetes;Bacteroidales	0.1133	0.2308	0.0008	1.2010	0.0119	0.0030	0.0042	0.0007	0.0191	0.0016	0.0127
OTU_24_Firmicutes;Turicibacterales;Turicibacteraceae;Turicibacter	1.3847	2.2053	0.0008	6.9509	0.0131	0.1315	0.6804	0.0007	3.6691	0.0027	0.0048
OTU_240_Firmicutes;Clostridiales;Ruminococcaceae;Ruminococcus	0.0434	0.0395	0.0018	0.1894	0.0255	0.0056	0.0159	0.0007	0.0863	0.0017	<0.0001
OTU_241_Firmicutes;Clostridiales;Lachnospiraceae	0.2626	0.5884	0.0008	2.7119	0.0635	0.0062	0.0109	0.0007	0.0594	0.0027	0.0224
OTU_244_Firmicutes;Clostridiales;Lachnospiraceae	0.3613	0.4212	0.0008	1.6728	0.2377	0.0072	0.0108	0.0007	0.0455	0.0026	<0.0001
OTU_246_Firmicutes;Clostridiales;Lachnospiraceae; Ruminococcus gnavus	0.0185	0.0181	0.0014	0.0745	0.0126	0.0519	0.0435	0.0010	0.1812	0.0477	0.0002
OTU_247_Bacteroidetes;Bacteroidales;Rikenellaceae	0.0355	0.0516	0.0008	0.1937	0.0044	0.0130	0.0246	0.0007	0.1111	0.0031	0.0374
OTU_25_Bacteroidetes;Bacteroidales	1.0452	1.5781	0.0008	5.3755	0.1762	0.2054	0.4353	0.0009	1.7070	0.0032	0.0076
OTU_250_Firmicutes;Clostridiales;Lachnospiraceae	0.0087	0.0106	0.0008	0.0395	0.0031	0.0359	0.0537	0.0007	0.2000	0.0064	0.0076
OTU_251_Bacteroidetes;Bacteroidales	0.0186	0.0232	0.0008	0.0920	0.0090	0.0028	0.0032	0.0007	0.0159	0.0016	0.0006
OTU_252_Firmicutes;Clostridiales	0.0389	0.0957	0.0008	0.5130	0.0055	0.0029	0.0042	0.0007	0.0188	0.0015	0.0474
OTU_253_Firmicutes;Clostridiales;Ruminococcaceae	0.0418	0.0611	0.0008	0.1890	0.0027	0.0120	0.0281	0.0007	0.1067	0.0018	0.0195
OTU_256_Firmicutes;Clostridiales;Ruminococcaceae;Ruminococcus	0.0322	0.0373	0.0008	0.1355	0.0179	0.0074	0.0136	0.0007	0.0541	0.0018	0.0013
OTU_258_Firmicutes;Clostridiales	0.0433	0.0648	0.0008	0.2360	0.0107	0.0028	0.0041	0.0007	0.0180	0.0015	0.0014
OTU_26_Firmicutes;Clostridiales;Lachnospiraceae	0.2797	0.1999	0.0319	0.8462	0.2478	1.1922	0.6907	0.1750	2.6333	1.1487	<0.0001
OTU_267_Firmicutes;Clostridiales;Clostridiaceae;Candidatus Arthromitus	0.0330	0.0511	0.0008	0.1727	0.0023	0.0027	0.0032	0.0007	0.0159	0.0015	0.0023
OTU_269_Firmicutes;Clostridiales	0.0451	0.0796	0.0008	0.3758	0.0024	0.0023	0.0028	0.0007	0.0159	0.0015	0.0054
OTU_27_Firmicutes;Clostridiales;Lachnospiraceae	0.8445	0.6858	0.0015	2.8416	0.6299	0.4109	0.5062	0.0010	1.6515	0.1457	0.0075
OTU_273_Bacteroidetes;Bacteroidales	0.0412	0.0549	0.0008	0.1985	0.0055	0.0023	0.0028	0.0007	0.0159	0.0015	0.0003
OTU_278_Firmicutes;Clostridiales;Lachnospiraceae	0.0998	0.0988	0.0009	0.4418	0.0776	0.0240	0.0318	0.0007	0.1420	0.0092	0.0002
OTU_279_Firmicutes;Clostridiales;Ruminococcaceae;Oscillospira	0.0679	0.1616	0.0009	0.8684	0.0242	0.0062	0.0087	0.0007	0.0432	0.0022	0.0444
OTU_28_Firmicutes;Clostridiales;Ruminococcaceae;Ruminococcus	0.6849	0.7397	0.0469	3.0770	0.3798	0.2631	0.3118	0.0015	1.5773	0.1336	0.0062
OTU_280_Firmicutes;Clostridiales;Lachnospiraceae;Coprococcus	0.0273	0.0450	0.0008	0.2272	0.0078	0.0078	0.0108	0.0007	0.0476	0.0019	0.0269
OTU_281_Firmicutes;Clostridiales;Ruminococcaceae;Oscillospira	0.0238	0.0281	0.0012	0.1418	0.0148	0.0077	0.0073	0.0009	0.0304	0.0063	0.0042
OTU_283_Firmicutes;Clostridiales;Ruminococcaceae;Ruminococcus 	0.0109	0.0080	0.0008	0.0355	0.0097	0.0176	0.0145	0.0010	0.0476	0.0123	0.0285
OTU_289_Firmicutes;Clostridiales;Lachnospiraceae	0.0307	0.0621	0.0009	0.2610	0.0064	0.0026	0.0031	0.0007	0.0159	0.0015	0.0178
OTU_291_Bacteroidetes;Bacteroidales	0.0344	0.0524	0.0009	0.2699	0.0178	0.0038	0.0065	0.0007	0.0317	0.0016	0.0028
OTU_296_Bacteroidetes;Bacteroidales	0.7654	1.1569	0.0008	3.8838	0.1258	0.1452	0.3046	0.0009	1.2057	0.0051	0.0070
OTU_299_Bacteroidetes;Bacteroidales	0.0276	0.0278	0.0014	0.1012	0.0176	0.0048	0.0058	0.0007	0.0269	0.0030	0.0001
OTU_3_Firmicutes;Clostridiales	0.5508	0.6608	0.0045	2.3524	0.3078	9.3944	9.5845	0.0076	32.5231	6.4012	<0.0001
OTU_30_Firmicutes;Clostridiales;Lachnospiraceae	0.1375	0.2803	0.0010	1.4655	0.0055	1.1130	1.6183	0.0010	6.4846	0.2245	0.0016
OTU_300_Firmicutes;Clostridiales;Lachnospiraceae	0.0197	0.0282	0.0008	0.0960	0.0026	0.0025	0.0029	0.0007	0.0159	0.0015	0.0018
OTU_302_Firmicutes;Clostridiales	0.3297	0.6273	0.0010	3.0776	0.0597	0.0732	0.1074	0.0013	0.4443	0.0300	0.0340
OTU_306_Firmicutes;Clostridiales;Lachnospiraceae;[Ruminococcus]	0.0089	0.0082	0.0008	0.0291	0.0055	0.0202	0.0279	0.0009	0.1151	0.0053	0.0345
OTU_307_Firmicutes;Clostridiales;Ruminococcaceae;Ruminococcus 	0.0218	0.0516	0.0008	0.2768	0.0023	0.0024	0.0028	0.0007	0.0159	0.0015	0.0474
OTU_31_Firmicutes;Clostridiales	0.1984	0.3035	0.0012	1.2442	0.0653	0.7183	1.1147	0.0015	5.2085	0.0910	0.0152
OTU_312_Proteobacteria;Enterobacteriales;Enterobacteriaceae	0.0033	0.0053	0.0008	0.0290	0.0017	0.0175	0.0324	0.0007	0.1328	0.0031	0.0194
OTU_315_Firmicutes;Clostridiales;Lachnospiraceae	0.0222	0.0332	0.0009	0.1384	0.0053	0.0049	0.0057	0.0007	0.0248	0.0027	0.0076
OTU_32_Firmicutes;Clostridiales	0.9521	2.1121	0.0010	8.9305	0.1370	0.0485	0.0721	0.0010	0.3650	0.0266	0.0250
OTU_320_Firmicutes;Clostridiales	0.0146	0.0201	0.0008	0.0740	0.0031	0.0023	0.0028	0.0007	0.0159	0.0015	0.0018
OTU_322_TM7	0.5113	0.6783	0.0009	2.6286	0.2232	0.1176	0.2043	0.0007	0.8100	0.0077	0.0040
OTU_326_Firmicutes;Clostridiales;Ruminococcaceae;Ruminococcus	0.0135	0.0165	0.0009	0.0597	0.0027	0.0051	0.0064	0.0007	0.0228	0.0022	0.0137
OTU_333_Firmicutes;Clostridiales;Ruminococcaceae;Ruminococcus	0.0090	0.0143	0.0009	0.0701	0.0042	0.0024	0.0029	0.0007	0.0159	0.0016	0.0175
OTU_336_Bacteroidetes;Bacteroidales	0.0494	0.0702	0.0014	0.2607	0.0239	0.0047	0.0045	0.0009	0.0159	0.0031	0.0011
OTU_338_Cyanobacteria	0.0067	0.0073	0.0008	0.0275	0.0036	0.0024	0.0028	0.0007	0.0159	0.0015	0.0040
OTU_340_Firmicutes;Clostridiales;Lachnospiraceae; Ruminococcus gnavus	0.0180	0.0235	0.0008	0.1019	0.0073	0.0672	0.0985	0.0014	0.3379	0.0202	0.0090
OTU_352_Bacteroidetes;Bacteroidales	0.0310	0.0640	0.0008	0.3424	0.0104	0.0036	0.0044	0.0010	0.0171	0.0018	0.0247
OTU_354_Firmicutes;Clostridiales	0.0128	0.0186	0.0009	0.0711	0.0023	0.0023	0.0028	0.0007	0.0159	0.0015	0.0037
OTU_357_Actinobacteria;Coriobacteriales;Coriobacteriaceae	0.0105	0.0192	0.0008	0.1030	0.0032	0.0024	0.0029	0.0007	0.0159	0.0015	0.0270
OTU_359_Firmicutes;Lactobacillales;Streptococcaceae;Streptococcus	0.0018	0.0009	0.0008	0.0053	0.0016	0.0084	0.0181	0.0007	0.0859	0.0019	0.0470
OTU_36_Firmicutes;Clostridiales;Lachnospiraceae	0.8200	0.9409	0.0252	4.4324	0.4996	0.0519	0.0524	0.0010	0.1878	0.0372	<0.0001
OTU_363_Firmicutes;Clostridiales	0.0107	0.0223	0.0008	0.0868	0.0018	0.0023	0.0028	0.0007	0.0159	0.0015	0.0479
OTU_368_Bacteroidetes;Bacteroidales	0.0135	0.0277	0.0008	0.1253	0.0026	0.0023	0.0028	0.0007	0.0159	0.0015	0.0342
OTU_369_Firmicutes;Clostridiales;Lachnospiraceae;Clostridium piliforme	0.0060	0.0073	0.0010	0.0277	0.0025	0.0025	0.0029	0.0007	0.0159	0.0015	0.0182
OTU_37_Firmicutes;Clostridiales	0.1378	0.2713	0.0029	1.2818	0.0607	0.8342	1.0352	0.0159	4.5782	0.5330	0.0006
OTU_371_Firmicutes;Clostridiales;Ruminococcaceae	0.0467	0.0554	0.0009	0.2103	0.0331	0.2701	0.2703	0.0013	0.8631	0.2210	<0.0001
OTU_379_Firmicutes;Clostridiales;Lachnospiraceae;Coprococcus	0.0138	0.0146	0.0008	0.0450	0.0083	0.0034	0.0048	0.0007	0.0176	0.0015	0.0005
OTU_382_Firmicutes;Clostridiales;Lachnospiraceae	0.0123	0.0208	0.0009	0.1091	0.0036	0.0037	0.0061	0.0009	0.0317	0.0018	0.0358
OTU_385_Firmicutes;Clostridiales 	0.0071	0.0123	0.0009	0.0584	0.0026	0.0023	0.0028	0.0007	0.0159	0.0015	0.0414
OTU_39_Firmicutes;Clostridiales;Lachnospiraceae	0.1899	0.1465	0.0018	0.7148	0.1805	0.7616	0.5932	0.0015	2.4585	0.6668	<0.0001
OTU_395_Firmicutes;Clostridiales;Ruminococcaceae	0.0048	0.0038	0.0008	0.0150	0.0046	0.0029	0.0032	0.0007	0.0159	0.0018	0.0376
OTU_4_Actinobacteria;Bifidobacteriales;Bifidobacteriaceae;Bifidobacterium pseudolongum	6.7785	8.8619	0.0050	44.0082	4.3979	0.0774	0.1468	0.0010	0.6884	0.0159	0.0001
OTU_400_Firmicutes;Clostridiales;Ruminococcaceae;Oscillospira	0.0068	0.0076	0.0008	0.0261	0.0026	0.0023	0.0028	0.0007	0.0159	0.0015	0.0047
OTU_402_Bacteroidetes;Bacteroidales	0.0068	0.0107	0.0008	0.0444	0.0018	0.0025	0.0029	0.0009	0.0159	0.0015	0.0395
OTU_411_Bacteroidetes;Bacteroidales	0.0290	0.0521	0.0009	0.2053	0.0042	0.0072	0.0123	0.0007	0.0500	0.0026	0.0316
OTU_412_Firmicutes;Clostridiales;Lachnospiraceae	0.0667	0.0527	0.0015	0.1816	0.0455	0.0155	0.0388	0.0007	0.1835	0.0031	0.0001
OTU_413_Firmicutes;Lactobacillales;Lactobacillaceae;Lactobacillus	2.8686	3.3544	0.0017	13.8547	2.2742	0.9883	2.3737	0.0022	12.2671	0.1303	0.0156
OTU_416_Firmicutes;Clostridiales	0.0105	0.0145	0.0008	0.0472	0.0029	0.0023	0.0028	0.0007	0.0159	0.0015	0.0039
OTU_434_Firmicutes;Clostridiales;Christensenellaceae	0.0025	0.0019	0.0008	0.0079	0.0018	0.0047	0.0049	0.0007	0.0171	0.0022	0.0280
OTU_436_Firmicutes;Clostridiales	0.0057	0.0078	0.0008	0.0291	0.0023	0.0024	0.0029	0.0007	0.0159	0.0015	0.0408
OTU_438_Firmicutes;Clostridiales	0.0020	0.0011	0.0008	0.0053	0.0017	0.0082	0.0116	0.0007	0.0498	0.0025	0.0043
OTU_479_Actinobacteria;Coriobacteriales;Coriobacteriaceae;Adlercreutzia	0.0036	0.0029	0.0008	0.0153	0.0026	0.0053	0.0035	0.0010	0.0159	0.0039	0.0464
OTU_492_Firmicutes;Clostridiales;Ruminococcaceae;Oscillospira	0.0332	0.0293	0.0008	0.1155	0.0268	0.0075	0.0173	0.0007	0.0952	0.0030	0.0001
OTU_496_Firmicutes;Clostridiales;Ruminococcaceae	0.0084	0.0133	0.0008	0.0613	0.0024	0.0023	0.0028	0.0007	0.0159	0.0015	0.0180
OTU_50_Firmicutes;Clostridiales;Lachnospiraceae;Blautia producta	0.1920	0.2586	0.0023	1.1345	0.0947	0.7418	0.6336	0.1303	2.9591	0.5661	<0.0001
OTU_504_Firmicutes;Clostridiales	0.1556	0.3484	0.0024	1.8909	0.0566	0.4538	0.6433	0.0031	2.7948	0.2096	0.0281
OTU_53_Bacteroidetes;Bacteroidales	0.7564	0.9191	0.0010	3.6807	0.4121	0.0085	0.0161	0.0007	0.0594	0.0025	0.0001
OTU_537_Firmicutes;Clostridiales;Lachnospiraceae	0.6133	0.8429	0.0008	3.3539	0.1854	0.1531	0.4015	0.0007	1.8724	0.0130	0.0098
OTU_538_Firmicutes;Clostridiales;Ruminococcaceae	0.0146	0.0181	0.0010	0.0756	0.0073	0.0028	0.0031	0.0007	0.0159	0.0018	0.0010
OTU_550_Firmicutes;Clostridiales;Lachnospiraceae	0.1531	0.3838	0.0008	1.6745	0.0023	0.0025	0.0029	0.0007	0.0159	0.0016	0.0390
OTU_552_Firmicutes;Clostridiales;Lachnospiraceae	0.1275	0.1414	0.0010	0.7455	0.0876	0.0386	0.0882	0.0007	0.4341	0.0118	0.0053
OTU_553_Firmicutes;Clostridiales;Lachnospiraceae	0.0354	0.0620	0.0008	0.2722	0.0032	0.0028	0.0032	0.0007	0.0159	0.0017	0.0064
OTU_56_Firmicutes;Clostridiales	0.4663	0.7959	0.0009	3.1255	0.1633	0.0650	0.0724	0.0010	0.2494	0.0310	0.0090
OTU_565_Bacteroidetes;Bacteroidales	0.0633	0.0897	0.0015	0.3652	0.0321	0.0227	0.0486	0.0010	0.2535	0.0049	0.0349
OTU_579_Firmicutes;Clostridiales;Lachnospiraceae;Dorea	0.0171	0.0275	0.0009	0.1051	0.0053	0.3190	0.4382	0.0014	1.4764	0.1175	0.0003
OTU_58_Bacteroidetes;Bacteroidales	0.4843	0.3992	0.0010	1.5730	0.4014	0.0203	0.0309	0.0007	0.1177	0.0077	<0.0001
OTU_591_Firmicutes;Clostridiales;Ruminococcaceae	0.0391	0.0525	0.0008	0.2171	0.0180	0.0029	0.0035	0.0007	0.0159	0.0016	0.0005
OTU_594_Firmicutes;Clostridiales;Lachnospiraceae	0.4107	0.4855	0.0020	1.9270	0.2124	0.0862	0.1730	0.0012	0.7536	0.0101	0.0012
OTU_6_Firmicutes;Clostridiales	1.5024	2.5297	0.0221	12.0387	0.4552	4.9881	4.8436	0.1905	17.6001	4.4468	0.0008
OTU_62_Firmicutes;Clostridiales;Lachnospiraceae	0.3593	0.5398	0.0085	2.8831	0.2045	0.0833	0.1359	0.0007	0.6665	0.0380	0.0097
OTU_63_Firmicutes;Clostridiales;Lachnospiraceae	0.4472	0.3360	0.0573	1.2127	0.3715	0.0584	0.0515	0.0065	0.2153	0.0453	<0.0001
OTU_64_Firmicutes;Clostridiales	0.7211	0.9093	0.0009	3.1117	0.3535	0.0455	0.1016	0.0007	0.4760	0.0092	0.0002
OTU_65_Actinobacteria;Coriobacteriales;Coriobacteriaceae;Adlercreutzia	0.3354	0.3417	0.0029	1.4753	0.2159	0.0643	0.0515	0.0007	0.1739	0.0562	0.0001
OTU_66_Firmicutes;Clostridiales;Ruminococcaceae;Oscillospira	0.3883	0.3443	0.0523	1.8655	0.3878	1.0427	1.1859	0.0168	4.8984	0.5777	0.0046
OTU_70_Proteobacteria;Desulfovibrionales;Desulfovibrionaceae;Bilophila	0.0847	0.1305	0.0015	0.6907	0.0527	0.3004	0.4804	0.0007	1.8762	0.0635	0.0192
OTU_71_Firmicutes;Clostridiales	0.3509	0.7092	0.0008	3.3481	0.0023	0.0024	0.0028	0.0007	0.0159	0.0016	0.0105
OTU_72_Firmicutes;Clostridiales;Lachnospiraceae	0.4479	0.8971	0.0023	4.8517	0.1879	0.0494	0.0628	0.0013	0.2864	0.0294	0.0204
OTU_73_Firmicutes;Clostridiales	0.6605	0.7892	0.0036	3.6576	0.3068	0.1056	0.1333	0.0015	0.6641	0.0601	0.0004
OTU_75_Firmicutes;Clostridiales;Lachnospiraceae	0.1028	0.1483	0.0008	0.6722	0.0446	0.3482	0.5163	0.0007	2.5027	0.2208	0.0138
OTU_76_Bacteroidetes;Bacteroidales	0.4241	0.6940	0.0012	3.6173	0.1856	0.0438	0.0477	0.0010	0.2063	0.0302	0.0047
OTU_79_Firmicutes;Clostridiales;Lachnospiraceae;Ruminococcus gnavus	0.3301	0.3857	0.0010	1.1939	0.1712	0.0221	0.0966	0.0007	0.5236	0.0029	0.0001
OTU_80_Actinobacteria;Coriobacteriales;Coriobacteriaceae;Adlercreutzia	0.2835	0.3116	0.0010	1.2673	0.1619	0.0457	0.0344	0.0007	0.1168	0.0405	0.0001
OTU_82_Bacteroidetes;Bacteroidales	0.2620	0.3947	0.0014	1.9245	0.0889	0.0075	0.0123	0.0009	0.0584	0.0031	0.0010
OTU_84_Firmicutes;Clostridiales;Lachnospiraceae;Coprococcus	0.6885	0.8510	0.0012	3.8600	0.3380	0.0852	0.2138	0.0017	1.0851	0.0109	0.0005
OTU_87_Actinobacteria;Coriobacteriales;Coriobacteriaceae;Adlercreutzia	0.2473	0.3408	0.0015	1.6135	0.1529	0.0047	0.0115	0.0007	0.0626	0.0017	0.0003
OTU_88_Deferribacteres;Deferribacterales;Deferribacteraceae;Mucispirillum schaedleri	0.0361	0.0542	0.0008	0.2171	0.0077	0.0885	0.1280	0.0007	0.5132	0.0359	0.0412
OTU_89_Firmicutes;Clostridiales;Lachnospiraceae;[Ruminococcus]gnavus	0.2260	0.2866	0.0009	1.1304	0.1059	0.0186	0.0762	0.0007	0.4137	0.0020	0.0004
OTU_9_Proteobacteria;Desulfovibrionales;Desulfovibrionaceae;Desulfovibrio	2.2276	1.8538	0.0017	8.3513	1.9059	0.9285	1.6909	0.0009	7.6373	0.0888	0.0064
OTU_96_Firmicutes;Clostridiales;Lachnospiraceae	0.1718	0.3109	0.0008	1.0829	0.0258	0.0326	0.0642	0.0010	0.2483	0.0049	0.0215
OTU_99_Bacteroidetes;Bacteroidales	0.4544	0.5789	0.0058	2.6037	0.2328	0.0312	0.0734	0.0013	0.4029	0.0127	0.0002
