# Supplementary material for: Diet modulates cecum bacterial diversity and physiological phenotypes across the BXD mouse genetic reference population
Source: PLoS One. 2019 Oct 21;14(10):e0224100. doi: 10.1371/journal.pone.0224100 (PMC6802831; doi:10.1371/journal.pone.0224100)
Supplement: S3 Table — A positive additive effect indicates that DBA/2J alleles increase trait values. In contrast, a negative additive effect indicates that C57BL/6J alleles increase the trait value. (TXT) [file pone.0224100.s004.txt]

Rank	Taxa	Diet	Chr	Peak position (Mb)	LRS	P-value	Additive effect	Standard Deviation	Variance explained (%)	Lineage
Genus	Oscillibacter	CD	3	18.7-19.2	21.4	0.019	0.32	0.454	5.63876652	Root;rootrank;Bacteria;domain;Firmicutes;phylum;Clostridia;class;Clostridiales;order;Ruminococcaceae;family;Oscillibacter;genus;
Genus	Bifidobacterium	CD	6	89.21-89.37	19.4	0.023	-0.63	0.877	11.31413911	Root;rootrank;Bacteria;domain;"Actinobacteria";phylum;Actinobacteria;class;Actinobacteridae;subclass;Bifidobacteriales;order;Bifidobacteriaceae;family;Bifidobacterium;genus;
OTU	27	CD	1	142.966-145.202	14.554	0.022	-0.406	0.591	6.972758037	Firmicutes;Clostridiales;Lachnospiraceae;
OTU	36	CD	1	22.062-22.401	16.085	0.024	0.298	0.476	4.66407563	Firmicutes;Clostridiales;Lachnospiraceae;
OTU	353	CD	2	92.415	19.46	0.035	0.299	0.438	5.102796804	Firmicutes;Clostridiales;Lachnospiraceae;
OTU	297	CD	2	61.357-62.138	22.5	0.022	0.485	0.683	8.609992679	Firmicutes;Clostridiales;;
OTU	17	CD	3	18.711-19.24	19.633	0.033	0.428	0.619	7.398384491	Firmicutes;Clostridiales;Ruminococcaceae;Oscillospira
OTU	39	HFD	3	61.22-64.292	19.239	0.035	-0.659	0.728	14.91349588	Firmicutes;Clostridiales;Lachnospiraceae;
OTU	202	CD	4	62.65	21.434	0.006	-0.547	0.579	12.91921416	Firmicutes;Clostridiales;Peptococcaceae;rc4-4
OTU	67	CD	4	63.02	26.145	0.002	-0.389	0.385	9.826038961	Firmicutes;Clostridiales;Lachnospiraceae;Roseburia
OTU	384	HFD	4	118.599-121.024	18.418	0.044	-0.284	0.361	5.585595568	Firmicutes;Clostridiales;Ruminococcaceae;
OTU	142	HFD	4	121.044-125.068	19.252	0.032	-0.342	0.405	7.22	Bacteroidetes;Bacteroidales;S24-7;
OTU	292	HFD	4	121.044-125.068	16.27	0.048	-0.333	0.419	6.616288783	Firmicutes;Clostridiales;0.93;
OTU	334	CD	5	102.108	19.424	0.054	-0.33	0.491	5.544806517	Firmicutes;Clostridiales;Lachnospiraceae;
OTU	171	HFD	5	25.574-25.891	18.803	0.045	0.488	0.706	8.43286119	Firmicutes;Clostridiales;Lachnospiraceae;
OTU	104	HFD	6	149.266	21.123	0.023	-0.501	0.690	9.09423913	Firmicutes;Clostridiales;[Mogibacteriaceae];
OTU	197	HFD	6	76.543-76.702	24.316	0.006	-0.522	0.630	10.81285714	Firmicutes;Clostridiales;Ruminococcaceae;Oscillospira
OTU	4	CD	6	89.214-89.371	19.406	0.021	-0.629	0.877	11.27824971	Actinobacteria;Bifidobacteriales;Bifidobacteriaceae;Bifidobacteriumpseudolongum
OTU	422	HFD	7	68.216	18.844	0.064	0.256	0.366	4.476502732	Actinobacteria;Coriobacteriales;Coriobacteriaceae;Adlercreutzia
OTU	73	HFD	7	50.064-55.591	19.773	0.025	-0.463	0.637	8.41322606	Firmicutes;Clostridiales;;
OTU	214	HFD	9	110.609	21.167	0.034	0.567	0.798	10.07171053	Firmicutes;Clostridiales;;
OTU	171	CD	10	116.134	20.359	0.032	-0.572	0.662	12.35589124	Firmicutes;Clostridiales;Lachnospiraceae;
OTU	76	CD	12	102.529-102.564	17.649	0.05	-0.561	0.792	9.934375	Bacteroidetes;Bacteroidales;S24-7;
OTU	94	HFD	14	24	23.826	0.007	0.841	1.019	17.35233072	Firmicutes;Clostridiales;Lachnospiraceae;0.72
OTU	394	CD	14	46.83-46.979	19.179	0.033	-0.369	0.462	7.368019481
OTU	137	HFD	15	14.391-14.625	20.705	0.061	0.764	1.026	14.22261209	Firmicutes;Lactobacillales;Streptococcaceae;Streptococcus
OTU	112	HFD	18	70.045	19.93	0.018	-0.594	0.733	12.03396999	Firmicutes;Clostridiales;[Mogibacteriaceae];
